# Supplementary material for: Genetic and Clinical Factors Associated with Olokizumab Treatment in Russian Patients with Rheumatoid Arthritis
Source: J Pers Med. 2022 Apr 15;12(4):641. doi: 10.3390/jpm12040641 (PMC9024465; doi:10.3390/jpm12040641)
Supplement: Supplementary file 1 [file jpm-12-00641-s001.zip]

Archive with 1 entries (1 files):
- jpm-1686511-supplementary.pdf
